# Supplementary material for: The Synthesis of Novel aza-Steroids and α, β-Unsaturated-Cyanoketone from Diosgenin
Source: Molecules. 2023 Oct 26;28(21):7283. doi: 10.3390/molecules28217283 (PMC10649921; doi:10.3390/molecules28217283)
Supplement: Supplementary file 1 [file molecules-28-07283-s001.zip]

Archive with 1 entries (1 files):
- molecules-2654923-supplementary.pdf
